# Supplementary material for: The effect of immunomodulatory drugs on aortic stenosis: a Mendelian randomisation analysis
Source: Sci Rep. 2023 Nov 1;13:18810. doi: 10.1038/s41598-023-44387-x (PMC10620428; doi:10.1038/s41598-023-44387-x)
Supplement: Supplementary file 2 — Supplementary Tables. [file 41598_2023_44387_MOESM2_ESM.xlsx]

## Sheet: Contents
Supplementary Tables
Table S1	Gene, promoter and enhancer regions used to identify single nucleotide polymorphisms to proxy tocilizumab
Table S2	Gene, promoter and enhancer regions used to identify single nucleotide polymorphisms to proxy canakinumab
Table S3	Gene, promoter and enhancer regions used to identify single nucleotide polymorphisms to proxy colchicine
Table S4	Single nucleotide polymorphisms used to proxy drug effects in Mendelian randomisation primary analysis with aortic stenosis as the outcome
Table S5	Summary of studies used for mendelian randomisation analysis
Table S6	Mendelian randomisation primary and sensitivity analyses for the effect of the genetically proxied exposure on outcome
Table S7	MR-Egger intercept statistics
Table S8	Heterogeneity analyses by Q statistic on inverse variance weighted analyses
Table S9	Mendelian randomisation primary and sensitivity analyses for the effect of the genetically proxied exposure on outcome, with outliers removed by Cook's distance
Table S10	Genome-wide significant results from the genome-wide association study for aortic stenosis.

## Sheet: S1
Supplementary Table 1: Gene, promoter and enhancer regions used to identify SNPs to proxy tocilizumab
Drug	Gene	Chromosome	Base position (hg38)	Function
Tocilizumab	IL6R	1	154405193-154469450	Gene
Tocilizumab	IL6R	1	154403585-154410293	Promoter/Enhancer
Tocilizumab	IL6R	1	154429554-154435397	Promoter/Enhancer
Tocilizumab	IL6R	1	154417745-154424412	Promoter/Enhancer
Tocilizumab	IL6R	1	154437602-154447334	Enhancer
Tocilizumab	IL6R	1	154473801-154481599	Enhancer
Tocilizumab	IL6R	1	154425000-154425521	Promoter/Enhancer
Tocilizumab	IL6R	1	154177400-154184259	Promoter/Enhancer
Tocilizumab	IL6R	1	154606200-154610516	Promoter/Enhancer
Tocilizumab	IL6R	1	154556071-154560050	Promoter/Enhancer
Tocilizumab	IL6R	1	154453210-154454294	Enhancer
Tocilizumab	IL6R	1	154333586-154335794	Promoter/Enhancer
Tocilizumab	IL6R	1	154499000-154503200	Promoter/Enhancer
Tocilizumab	IL6R	1	154459602-154469200	Enhancer
Tocilizumab	IL6R	1	154483801-154487800	Enhancer
Tocilizumab	IL6R	1	154312159-154313695	Enhancer
Tocilizumab	IL6R	1	154427100-154429032	Enhancer
Tocilizumab	IL6R	1	154750433-154752800	Enhancer
Tocilizumab	IL6R	1	154324265-154330001	Promoter/Enhancer
Tocilizumab	IL6R	1	153789200-153792260	Promoter/Enhancer
Tocilizumab	IL6R	1	154436418-154436984	Enhancer
Tocilizumab	IL6R	1	154447902-154448875	Enhancer
Tocilizumab	IL6R	1	154553314-154553958	Enhancer
Tocilizumab	IL6R	1	154759269-154759635	Enhancer
Tocilizumab	IL6R	1	154436201-154436400	Enhancer
Tocilizumab	IL6R	1	154450342-154451242	Enhancer
Tocilizumab	IL6R	1	154796001-154797200	Enhancer
Tocilizumab	IL6R	1	154384918-154387432	Enhancer
Tocilizumab	IL6R	1	154351429-154354938	Enhancer
Tocilizumab	IL6R	1	154401368-154403051	Enhancer
Tocilizumab	IL6R	1	154400800-154401001	Promoter
Tocilizumab	IL6R	1	154412347-154416036	Enhancer
Tocilizumab	IL6R	1	154397492-154399256	Enhancer
Tocilizumab	IL6R	1	154416291-154417674	Enhancer
Tocilizumab	IL6R	1	154391016-154393199	Enhancer
Tocilizumab	IL6R	1	154492193-154494198	Promoter/Enhancer
Tocilizumab	IL6R	1	154496324-154497723	Enhancer
Tocilizumab	IL6R	1	154348052-154349540	Enhancer
Tocilizumab	IL6R	1	154345345-154345494	Enhancer
Tocilizumab	IL6R	1	154470201-154473199	Enhancer
Tocilizumab	IL6R	1	154341823-154344102	Promoter/Enhancer
Tocilizumab	IL6R	1	154469309-154470175	Enhancer
Tocilizumab	IL6R	1	154372801-154375400	Enhancer
Tocilizumab	IL6R	1	154456800-154457201	Promoter/Enhancer
Tocilizumab	IL6R	1	154338983-154339114	Enhancer
Tocilizumab	IL6R	1	154429205-154429354	Enhancer
Tocilizumab	IL6R	1	154358601-154359200	Enhancer
Tocilizumab	IL6R	1	154367001-154367800	Enhancer
Tocilizumab	IL6R	1	154496027-154496158	Enhancer
Tocilizumab	IL6R	1	154350162-154351121	Enhancer
Tocilizumab	IL6R	1	154349609-154350137	Enhancer
Tocilizumab	IL6R	1	154361801-154362000	Enhancer
Tocilizumab	IL6R	1	154356401-154357000	Enhancer
Tocilizumab	IL6R	1	154337091-154338546	Enhancer

## Sheet: S2
Supplementary Table 2: Gene, promoter and enhancer regions used to identify SNPs to proxy canakinumab
Drug	Gene	Chromosome	Base position (hg38)	Function
Canakinumab	IL1B	2	112829751-112836843	Gene
Canakinumab	IL1B	2	112834006-112837719	Promoter/Enhancer
Canakinumab	IL1B	2	112875431-112886399	Enhancer
Canakinumab	IL1B	2	112811001-112815468	Enhancer
Canakinumab	IL1B	2	112792576-112796958	Enhancer
Canakinumab	IL1B	2	112797602-112800400	Enhancer
Canakinumab	IL1B	2	112890611-112892600	Enhancer
Canakinumab	IL1B	2	112786509-112788103	Enhancer
Canakinumab	IL1B	2	113076975-113080628	Promoter/Enhancer
Canakinumab	IL1B	2	112936291-112936646	Enhancer
Canakinumab	IL1B	2	112867432-112871048	Enhancer
Canakinumab	IL1B	2	113096602-113099200	Enhancer
Canakinumab	IL1B	2	113113927-113119413	Promoter/Enhancer
Canakinumab	IL1B	2	113123622-113126567	Promoter/Enhancer
Canakinumab	IL1B	2	113086801-113094400	Enhancer
Canakinumab	IL1B	2	112705555-112709345	Enhancer
Canakinumab	IL1B	2	112823801-112826399	Enhancer
Canakinumab	IL1B	2	112719601-112730800	Promoter/Enhancer
Canakinumab	IL1B	2	113055602-113061400	Promoter/Enhancer
Canakinumab	IL1B	2	113038002-113041399	Enhancer
Canakinumab	IL1B	2	113102002-113106999	Enhancer
Canakinumab	IL1B	2	112802993-112806235	Enhancer
Canakinumab	IL1B	2	112639800-112642314	Promoter/Enhancer
Canakinumab	IL1B	2	112621463-112633225	Promoter/Enhancer
Canakinumab	IL1B	2	112690575-112693917	Enhancer
Canakinumab	IL1B	2	112781675-112785593	Promoter/Enhancer
Canakinumab	IL1B	2	112788140-112788275	Enhancer
Canakinumab	IL1B	2	112753801-112758199	Enhancer
Canakinumab	IL1B	2	113081452-113082103	Enhancer
Canakinumab	IL1B	2	112749304-112753000	Enhancer
Canakinumab	IL1B	2	112695802-112704000	Enhancer
Canakinumab	IL1B	2	112712824-112713933	Enhancer
Canakinumab	IL1B	2	112923478-112926399	Enhancer
Canakinumab	IL1B	2	112790292-112790586	Enhancer
Canakinumab	IL1B	2	112848202-112852600	Enhancer
Canakinumab	IL1B	2	112865601-112866600	Enhancer
Canakinumab	IL1B	2	112809401-112809800	Enhancer
Canakinumab	IL1B	2	112871578-112871743	Enhancer
Canakinumab	IL1B	2	112886801-112889600	Enhancer
Canakinumab	IL1B	2	112920788-112921432	Enhancer
Canakinumab	IL1B	2	112633547-112635786	Enhancer
Canakinumab	IL1B	2	112590251-112592452	Enhancer
Canakinumab	IL1B	2	112934355-112935000	Enhancer
Canakinumab	IL1B	2	112818001-112818999	Enhancer
Canakinumab	IL1B	2	113164695-113170046	Enhancer
Canakinumab	IL1B	2	112939004-112939253	Enhancer
Canakinumab	IL1B	2	112606398-112606700	Enhancer
Canakinumab	IL1B	2	112845402-112846400	Enhancer
Canakinumab	IL1B	2	113155915-113159645	Promoter/Enhancer
Canakinumab	IL1B	2	112776693-112778410	Enhancer
Canakinumab	IL1B	2	112921724-112922608	Enhancer
Canakinumab	IL1B	2	113082975-113083845	Enhancer
Canakinumab	IL1B	2	112771801-112774399	Enhancer
Canakinumab	IL1B	2	112914402-112916600	Enhancer
Canakinumab	IL1B	2	112900194-112902540	Enhancer
Canakinumab	IL1B	2	113054098-113054464	Enhancer
Canakinumab	IL1B	2	112815790-112816173	Enhancer
Canakinumab	IL1B	2	112872304-112872886	Enhancer
Canakinumab	IL1B	2	112906401-112906800	Enhancer
Canakinumab	IL1B	2	112748801-112749200	Enhancer
Canakinumab	IL1B	2	112776001-112776400	Enhancer
Canakinumab	IL1B	2	112918544-112919466	Enhancer
Canakinumab	IL1B	2	112595601-112595800	Enhancer
Canakinumab	IL1B	2	113187921-113188157	Enhancer
Canakinumab	IL1B	2	112840704-112842264	Enhancer
Canakinumab	IL1B	2	112831772-112832251	Enhancer
Canakinumab	IL1B	2	112821001-112823200	Enhancer
Canakinumab	IL1B	2	112832264-112832413	Enhancer
Canakinumab	IL1B	2	112839524-112839673	Enhancer
Canakinumab	IL1B	2	112820401-112820600	Enhancer
Canakinumab	IL1B	2	112832844-112832993	Enhancer
Canakinumab	IL1B	2	112833264-112833413	Enhancer
Canakinumab	IL1B	2	112816801-112817401	Enhancer
Canakinumab	IL1B	2	112911116-112911175	Promoter

## Sheet: S3
Supplementary Table 3: Gene, promoter and enhancer regions used to identify SNPs to proxy colchicine
Drug	Gene	Chromosome	Base position (hg38)	Function
Colchicine	TUBB	6	30717435-30725538	Gene
Colchicine	TUBB	6	30715665-30725201	Promoter/Enhancer
Colchicine	TUBB	6	30757335-30771302	Promoter/Enhancer
Colchicine	TUBB	6	30746655-30755497	Promoter/Enhancer
Colchicine	TUBB	6	30695001-30696000	Enhancer
Colchicine	TUBB	6	30666201-30666800	Enhancer
Colchicine	TUBB	6	30756070-30756143	Enhancer
Colchicine	TUBB	6	30725344-30726828	Enhancer
Colchicine	TUBB	6	30711415-30713543	Enhancer
Colchicine	TUBB	6	30486067-30486355	Enhancer
Colchicine	TUBB	6	30700001-30701599	Enhancer
Colchicine	TUBB	6	30713551-30714438	Enhancer
Colchicine	TUBB	6	30702802-30704799	Enhancer
Colchicine	TUBB	6	30705001-30705200	Enhancer
Colchicine	TUBB2A	6	3153497-3157544	Gene
Colchicine	TUBB2A	6	3154000-3167906	Promoter/Enhancer
Colchicine	TUBB2A	6	3171485-3173085	Enhancer
Colchicine	TUBB2A	6	3246622-3249686	Promoter/Enhancer
Colchicine	TUBB2A	6	2979320-2992919	Promoter/Enhancer
Colchicine	TUBB2A	6	2836869-2843581	Promoter/Enhancer
Colchicine	TUBB2A	6	3117400-3121143	Promoter/Enhancer
Colchicine	TUBB2A	6	3207510-3210671	Enhancer
Colchicine	TUBB2A	6	3225600-3232801	Promoter/Enhancer
Colchicine	TUBB2A	6	3125275-3127001	Promoter/Enhancer
Colchicine	TUBB2A	6	3176167-3177290	Enhancer
Colchicine	TUBB2A	6	3418021-3420839	Enhancer
Colchicine	TUBB2A	6	3609402-3613600	Enhancer
Colchicine	TUBB2A	6	3777002-3778399	Enhancer
Colchicine	TUBB2A	6	3205602-3206799	Enhancer
Colchicine	TUBB2A	6	3203200-3203601	Enhancer
Colchicine	TUBB2A	6	3376802-3387200	Enhancer
Colchicine	TUBB2A	6	3073562-3077179	Promoter/Enhancer
Colchicine	TUBB2A	6	3242801-3243140	Enhancer
Colchicine	TUBB2A	6	3182801-3183800	Enhancer
Colchicine	TUBB2A	6	3194326-3196477	Promoter/Enhancer
Colchicine	TUBB2A	6	3137475-3140281	Promoter/Enhancer
Colchicine	TUBB2A	6	3134901-3136673	Enhancer
Colchicine	TUBB2A	6	3151396-3152585	Enhancer
Colchicine	TUBB2A	6	3179600-3180400	Promoter
Colchicine	TUBB2A	6	3193035-3193566	Enhancer
Colchicine	TUBB2A	6	3142187-3143393	Enhancer
Colchicine	TUBB2A	6	3224000-3225001	Promoter
Colchicine	TUBB2A	6	3185001-3185400	Enhancer
Colchicine	TUBB2A	6	3221001-3221600	Enhancer
Colchicine	TUBB2B	6	3223324-3231730	Gene
Colchicine	TUBB2B	6	3225600-3232801	Promoter/Enhancer
Colchicine	TUBB2B	6	3246622-3249686	Promoter/Enhancer
Colchicine	TUBB2B	6	3154000-3167906	Promoter/Enhancer
Colchicine	TUBB2B	6	3137475-3140281	Promoter/Enhancer
Colchicine	TUBB2B	6	2836869-2843581	Promoter/Enhancer
Colchicine	TUBB2B	6	2979320-2992919	Promoter/Enhancer
Colchicine	TUBB2B	6	3207510-3210671	Enhancer
Colchicine	TUBB2B	6	3125275-3127001	Promoter/Enhancer
Colchicine	TUBB2B	6	3117400-3121143	Promoter/Enhancer
Colchicine	TUBB2B	6	3418021-3420839	Enhancer
Colchicine	TUBB2B	6	3176167-3177290	Enhancer
Colchicine	TUBB2B	6	3279468-3283599	Enhancer
Colchicine	TUBB2B	6	3609402-3613600	Enhancer
Colchicine	TUBB2B	6	3353861-3358689	Enhancer
Colchicine	TUBB2B	6	3171485-3173085	Enhancer
Colchicine	TUBB2B	6	3777002-3778399	Enhancer
Colchicine	TUBB2B	6	3337230-3343166	Enhancer
Colchicine	TUBB2B	6	3073562-3077179	Promoter/Enhancer
Colchicine	TUBB2B	6	3063200-3070601	Promoter/Enhancer
Colchicine	TUBB2B	6	3134901-3136673	Enhancer
Colchicine	TUBB2B	6	3205602-3206799	Enhancer
Colchicine	TUBB2B	6	3203200-3203601	Enhancer
Colchicine	TUBB2B	6	3108407-3110043	Enhancer
Colchicine	TUBB2B	6	3269706-3271135	Enhancer
Colchicine	TUBB2B	6	3358802-3360999	Enhancer
Colchicine	TUBB2B	6	3193035-3193566	Enhancer
Colchicine	TUBB2B	6	3376802-3387200	Enhancer
Colchicine	TUBB2B	6	3179600-3180400	Promoter
Colchicine	TUBB2B	6	2521401-2527800	Enhancer
Colchicine	TUBB2B	6	2782130-2784999	Enhancer
Colchicine	TUBB2B	6	3142187-3143393	Enhancer
Colchicine	TUBB2B	6	3299601-3300000	Enhancer
Colchicine	TUBB2B	6	3401539-3412531	Enhancer
Colchicine	TUBB2B	6	3088118-3090800	Promoter/Enhancer
Colchicine	TUBB2B	6	3285001-3285200	Enhancer
Colchicine	TUBB2B	6	3182801-3183800	Enhancer
Colchicine	TUBB2B	6	3151396-3152585	Enhancer
Colchicine	TUBB2B	6	3986402-3987999	Enhancer
Colchicine	TUBB2B	6	3466401-3467200	Enhancer
Colchicine	TUBB2B	6	3349163-3352023	Enhancer
Colchicine	TUBB2B	6	3520600-3524400	Enhancer
Colchicine	TUBB2B	6	3185001-3185400	Enhancer
Colchicine	TUBB2B	6	3861401-3862600	Enhancer
Colchicine	TUBB2B	6	3242801-3243140	Enhancer
Colchicine	TUBB2B	6	3258200-3261039	Promoter/Enhancer
Colchicine	TUBB2B	6	3249692-3251816	Enhancer
Colchicine	TUBB2B	6	3252515-3252809	Enhancer
Colchicine	TUBB2B	6	3237195-3238614	Enhancer
Colchicine	TUBB2B	6	3239400-3239601	Enhancer
Colchicine	TUBB2B	6	3323074-3326843	Promoter/Enhancer
Colchicine	TUBB2B	6	3366378-3374452	Enhancer
Colchicine	TUBB2B	6	3224000-3225001	Promoter
Colchicine	TUBB2B	6	3254039-3254408	Enhancer
Colchicine	TUBB2B	6	3332801-3335600	Enhancer
Colchicine	TUBB2B	6	3235402-3236600	Enhancer
Colchicine	TUBB2B	6	3388601-3394999	Enhancer
Colchicine	TUBB2B	6	3412719-3415999	Enhancer
Colchicine	TUBB2B	6	3345602-3348199	Enhancer
Colchicine	TUBB2B	6	3263023-3263745	Enhancer
Colchicine	TUBB2B	6	3327601-3330799	Enhancer
Colchicine	TUBB2B	6	3362598-3364800	Enhancer
Colchicine	TUBB2B	6	3454000-3458601	Promoter/Enhancer
Colchicine	TUBB2B	6	3265601-3266400	Enhancer
Colchicine	TUBB2B	6	3317201-3318800	Enhancer
Colchicine	TUBB2B	6	3295600-3295801	Enhancer
Colchicine	TUBB2B	6	3396201-3400855	Enhancer
Colchicine	TUBB2B	6	3361330-3361747	Enhancer
Colchicine	TUBB2B	6	3312800-3313600	Enhancer
Colchicine	TUBB2B	6	3331201-3332399	Enhancer
Colchicine	TUBB2B	6	3437907-3440455	Enhancer
Colchicine	TUBB2B	6	3298201-3298400	Enhancer
Colchicine	TUBB2B	6	3421649-3425057	Enhancer
Colchicine	TUBB2B	6	3442402-3445399	Enhancer
Colchicine	TUBB2B	6	3309600-3311400	Enhancer
Colchicine	TUBB2B	6	3425602-3429599	Enhancer
Colchicine	TUBB2B	6	3376201-3376600	Enhancer
Colchicine	TUBB2B	6	3365254-3365735	Enhancer
Colchicine	TUBB2B	6	3348947-3349096	Enhancer
Colchicine	TUBB2B	6	3431401-3433800	Enhancer
Colchicine	TUBB2B	6	3322201-3322400	Enhancer
Colchicine	TUBB2B	6	3336025-3336773	Enhancer
Colchicine	TUBB2B	6	3448801-3450600	Enhancer
Colchicine	TUBB2B	6	3451000-3452200	Enhancer
Colchicine	TUBB2B	6	3446401-3448000	Enhancer
Colchicine	TUBB2B	6	3289401-3289600	Enhancer
Colchicine	TUBB2B	6	3431001-3431200	Enhancer
Colchicine	TUBB2B	6	3387741-3388256	Enhancer
Colchicine	TUBB2B	6	3395209-3395436	Enhancer
Colchicine	TUBB2B	6	3375192-3375808	Enhancer
Colchicine	TUBB2B	6	3416547-3417034	Enhancer
Colchicine	TUBB2B	6	3446001-3446200	Enhancer
Colchicine	TUBB2B	6	3430212-3430498	Enhancer
Colchicine	TUBB2B	6	3430540-3430838	Enhancer
Colchicine	TUBB3	16	89921392-89938761	Gene
Colchicine	TUBB3	16	89919800-89927400	Promoter/Enhancer
Colchicine	TUBB3	16	89871819-89875400	Promoter/Enhancer
Colchicine	TUBB3	16	89717305-89724801	Promoter/Enhancer
Colchicine	TUBB3	16	89710793-89713401	Promoter/Enhancer
Colchicine	TUBB3	16	89832519-89839078	Enhancer
Colchicine	TUBB3	16	89914801-89915776	Enhancer
Colchicine	TUBB3	16	89970000-89975874	Promoter/Enhancer
Colchicine	TUBB3	16	89909601-89911042	Enhancer
Colchicine	TUBB3	16	89903001-89907110	Enhancer
Colchicine	TUBB3	16	89862809-89865649	Promoter/Enhancer
Colchicine	TUBB3	16	89890433-89891600	Enhancer
Colchicine	TUBB3	16	89112781-89124096	Promoter/Enhancer
Colchicine	TUBB3	16	89913201-89914000	Enhancer
Colchicine	TUBB3	16	90008453-90009344	Promoter/Enhancer
Colchicine	TUBB3	16	89615202-89619387	Enhancer
Colchicine	TUBB3	16	88989800-88995527	Enhancer
Colchicine	TUBB3	16	89313322-89327885	Promoter/Enhancer
Colchicine	TUBB3	16	89893001-89893400	Enhancer
Colchicine	TUBB3	16	89623002-89626035	Enhancer
Colchicine	TUBB3	16	89200800-89202800	Promoter/Enhancer
Colchicine	TUBB3	16	89601793-89603174	Enhancer
Colchicine	TUBB3	16	89619801-89621000	Promoter/Enhancer
Colchicine	TUBB3	16	89630834-89634200	Enhancer
Colchicine	TUBB3	16	89440093-89445763	Promoter/Enhancer
Colchicine	TUBB3	16	89981433-89981582	Enhancer
Colchicine	TUBB3	16	89742401-89743799	Enhancer
Colchicine	TUBB3	16	89744001-89747400	Enhancer
Colchicine	TUBB3	16	89297417-89304190	Enhancer
Colchicine	TUBB3	16	89593201-89594600	Enhancer
Colchicine	TUBB3	16	89884801-89885000	Enhancer
Colchicine	TUBB3	16	89850087-89850834	Enhancer
Colchicine	TUBB3	16	89622113-89622262	Enhancer
Colchicine	TUBB3	16	90017800-90024001	Promoter/Enhancer
Colchicine	TUBB3	16	89945601-89946030	Enhancer
Colchicine	TUBB3	16	89931567-89933102	Enhancer
Colchicine	TUBB3	16	89946259-89946318	Promoter
Colchicine	TUBB4A	19	6494319-6502848	Gene
Colchicine	TUBB4A	19	6501400-6503001	Promoter/Enhancer
Colchicine	TUBB4A	19	6504599-6505236	Enhancer
Colchicine	TUBB4A	19	6473508-6474290	Enhancer
Colchicine	TUBB4A	19	6498201-6499999	Enhancer
Colchicine	TUBB4A	19	6515610-6517659	Promoter/Enhancer
Colchicine	TUBB4A	19	6508602-6512599	Enhancer
Colchicine	TUBB4A	19	6489050-6490425	Enhancer
Colchicine	TUBB4A	19	6517730-6518821	Enhancer
Colchicine	TUBB4A	19	6521201-6523399	Enhancer
Colchicine	TUBB4A	19	6519430-6519579	Enhancer
Colchicine	TUBB4A	19	6513860-6514662	Enhancer
Colchicine	TUBB4B	9	137241287-137243707	Gene
Colchicine	TUBB4B	9	137233373-137245047	Promoter/Enhancer
Colchicine	TUBB4B	9	137265665-137267574	Enhancer
Colchicine	TUBB4B	9	137247149-137248000	Promoter/Enhancer
Colchicine	TUBB4B	9	137250549-137251148	Promoter/Enhancer
Colchicine	TUBB4B	9	137248618-137248839	Enhancer
Colchicine	TUBB6	18	12307669-12344320	Gene
Colchicine	TUBB6	18	12306052-12311260	Promoter/Enhancer
Colchicine	TUBB6	18	12277496-12284245	Promoter/Enhancer
Colchicine	TUBB6	18	12333970-12337778	Enhancer
Colchicine	TUBB6	18	12375096-12378600	Promoter/Enhancer
Colchicine	TUBB6	18	12313001-12319199	Enhancer
Colchicine	TUBB6	18	12326801-12328896	Enhancer
Colchicine	TUBB6	18	12301401-12303400	Enhancer
Colchicine	TUBB6	18	12320802-12321600	Enhancer
Colchicine	TUBB6	18	12311648-12312868	Enhancer
Colchicine	TUBB6	18	12295002-12297199	Enhancer
Colchicine	TUBB6	18	12254800-12256701	Promoter/Enhancer
Colchicine	TUBB6	18	12371315-12374005	Enhancer
Colchicine	TUBB6	18	12286885-12290503	Promoter/Enhancer
Colchicine	TUBB6	18	12338201-12339200	Enhancer
Colchicine	TUBB6	18	12361001-12363000	Enhancer
Colchicine	TUBB6	18	12258909-12259254	Enhancer
Colchicine	TUBB6	18	12257421-12257642	Enhancer
Colchicine	TUBB6	18	12366187-12367798	Enhancer
Colchicine	TUBB6	18	12414401-12416800	Enhancer
Colchicine	TUBB6	18	12347443-12347508	Enhancer
Colchicine	TUBB6	18	12273800-12274000	Enhancer
Colchicine	TUBB6	18	12271242-12272651	Promoter/Enhancer
Colchicine	TUBB6	18	12254662-12254721	Promoter/Enhancer
Colchicine	TUBB6	18	12374448-12374749	Enhancer
Colchicine	TUBB6	18	12365201-12365400	Enhancer
Colchicine	TUBB6	18	12323001-12323400	Enhancer
Colchicine	TUBB1	20	59016438-59026654	Gene
Colchicine	TUBB1	20	59016212-59017919	Promoter/Enhancer
Colchicine	TUBB1	20	59015400-59016201	Promoter/Enhancer
Colchicine	TUBB1	20	59019380-59019439	Promoter/Enhancer
Colchicine	TUBB1	20	59014035-59014911	Enhancer
Colchicine	TUBB1	20	59019014-59019073	Promoter/Enhancer
Colchicine	TUBB1	20	59158827-59168054	Enhancer
Colchicine	TUBB1	20	59176821-59180362	Enhancer
Colchicine	TUBB1	20	59020631-59021692	Enhancer
Colchicine	TUBB1	20	59012270-59012648	Enhancer
Colchicine	TUBB1	20	59030600-59033457	Promoter/Enhancer
Colchicine	TUBB1	20	59010120-59012199	Enhancer
Colchicine	TUBB1	20	59022520-59024891	Enhancer
Colchicine	TUBB1	20	59027462-59028002	Enhancer
Colchicine	TUBB1	20	59028046-59028195	Enhancer
Colchicine	TUBB1	20	59025801-59026000	Enhancer
Colchicine	TUBB8	10	46455-76621	Gene
Colchicine	TUBB8	10	76061-76460	Promoter
Colchicine	TUBB8	10	76628-76687	Promoter
Colchicine	TUBB8	10	73201-74401	Promoter
Colchicine	TUBB8	10	87002-88999	Enhancer
Colchicine	TUBB8	10	132483-137668	Promoter/Enhancer
Colchicine	TUBB8	10	546389-548799	Enhancer
Colchicine	TUBB8	10	469002-471599	Enhancer
Colchicine	TUBB8	10	372066-376200	Enhancer
Colchicine	TUBB8	10	612416-616727	Enhancer
Colchicine	TUBB8	10	266802-267800	Enhancer
Colchicine	TUBB8	10	336706-339696	Enhancer
Colchicine	TUBB8	10	181801-183600	Enhancer
Colchicine	TUBB8	10	434202-438600	Enhancer
Colchicine	TUBB8	10	585402-589399	Enhancer
Colchicine	TUBB8	10	597033-603199	Enhancer
Colchicine	TUBB8	10	311818-318799	Enhancer
Colchicine	TUBB8	10	360055-362000	Enhancer
Colchicine	TUBB8	10	91602-93352	Enhancer
Colchicine	TUBB8	10	580341-582799	Enhancer
Colchicine	TUBB8	10	142001-143000	Enhancer
Colchicine	TUBB8	10	633401-634599	Enhancer
Colchicine	TUBB8	10	127620-128355	Enhancer
Colchicine	TUBB8	10	264201-265606	Enhancer
Colchicine	TUBB8	10	416101-416270	Enhancer
Colchicine	TUBB8	10	388589-389821	Enhancer
Colchicine	TUBB8	10	166801-167600	Enhancer
Colchicine	TUBB8	10	300601-302800	Enhancer
Colchicine	TUBB8	10	335272-336273	Enhancer
Colchicine	TUBB8	10	371094-371962	Enhancer
Colchicine	TUBB8	10	357105-358248	Enhancer
Colchicine	TUBB8	10	200602-202199	Enhancer
Colchicine	TUBB8	10	89601-89800	Enhancer
Colchicine	TUBB8	10	173601-174400	Enhancer
Colchicine	TUBB8	10	235801-236001	Enhancer
Colchicine	TUBB8	10	383271-384248	Enhancer
Colchicine	TUBB8	10	281802-283199	Enhancer
Colchicine	TUBB8	10	159401-161400	Enhancer
Colchicine	TUBB8	10	344579-345674	Enhancer
Colchicine	TUBB8	10	320610-321579	Enhancer
Colchicine	TUBB8	10	228601-228800	Enhancer
Colchicine	TUBB8	10	385700-386068	Enhancer
Colchicine	TUBB8	10	112361-112510	Enhancer
Colchicine	TUBB8	10	112600-112801	Enhancer
Colchicine	TUBB8B	18	47212-73539	Gene
Colchicine	TUBB8B	18	73001-73801	Promoter
Colchicine	TUBB8B	18	90449-90743	Enhancer
Colchicine	TUBB8B	18	10894-11221	Promoter/Enhancer
Colchicine	TUBB8B	18	11701-11890	Enhancer
Colchicine	TUBB8B	18	79401-79600	Enhancer
Colchicine	TUBB8B	18	148001-148800	Enhancer
Colchicine	TUBB8B	18	149201-149600	Enhancer
Colchicine	TUBB8B	18	104001-104800	Enhancer

## Sheet: S4
Supplementary Table 4: Single nucleotide polymorphisms used to proxy drug effects in Mendelian randomisation primary analysis with aortic stenosis as the outcome. Summary statistics for association with CRP from Said et al. 2022 Nat Com
Drug	Gene region	SNP	Effect allele	Other allele	Beta	Standard error	P-value
Canakinumab	IL1B	rs1143642	A	G	0.0241	0.0038	1.58e-10
Canakinumab	IL1B	rs11690539	A	C	-0.0206	0.0021	5.701e-22
Canakinumab	IL1B	rs139076984	T	G	-0.0678	0.0081	8.502e-17
Canakinumab	IL1B	rs2723154	T	C	0.0189	0.0029	3.362e-11
Canakinumab	IL1B	rs315920	T	C	-0.0291	0.0025	2.872e-30
Canakinumab	IL1B	rs6734238	A	G	-0.0449	0.002	9.53e-108
Canakinumab	IL1B	rs6739883	A	G	0.0221	0.0026	6.908e-17
Canakinumab	IL1B	rs73955151	T	G	0.0244	0.0037	2.794e-11
Canakinumab	IL1B	rs78607718	A	G	-0.0308	0.0056	3.793e-08
Tocilizumab	IL6R	rs10908840	T	C	-0.0295	0.002	1.458e-47
Tocilizumab	IL6R	rs113580743	A	G	0.0505	0.0053	1.448e-21
Tocilizumab	IL6R	rs114879247	T	C	-0.043	0.0058	1.268e-13
Tocilizumab	IL6R	rs116037345	T	C	0.0358	0.006	2.527e-09
Tocilizumab	IL6R	rs116141616	A	G	0.0374	0.0065	9.487e-09
Tocilizumab	IL6R	rs12059682	T	C	-0.0459	0.0024	1.014e-78
Tocilizumab	IL6R	rs12083537	A	G	0.0657	0.0024	3.08e-159
Tocilizumab	IL6R	rs139460294	T	C	0.0519	0.0095	4.224e-08
Tocilizumab	IL6R	rs139952834	T	C	0.0638	0.0092	3.34e-12
Tocilizumab	IL6R	rs140615642	T	C	0.0813	0.0077	8.036e-26
Tocilizumab	IL6R	rs145262901	A	G	-0.0572	0.0099	6.961e-09
Tocilizumab	IL6R	rs145909430	T	C	0.1029	0.0078	2.349e-39
Tocilizumab	IL6R	rs150056239	A	C	-0.0461	0.0077	2.557e-09
Tocilizumab	IL6R	rs4133213	A	C	-0.0849	0.002	1e-200
Tocilizumab	IL6R	rs4521987	T	C	0.032	0.003	2.276e-27
Tocilizumab	IL6R	rs61806853	T	C	0.044	0.0048	3.752e-20
Tocilizumab	IL6R	rs73026617	T	C	0.0439	0.0033	2.213e-41
Tocilizumab	IL6R	rs79778789	A	G	0.053	0.008	4.417e-11
Colchicine	TUBB3	rs56283750	T	C	0.0116	0.0021	5.782e-08

## Sheet: S5
Supplementary Figure 5: Summary of studies used for mendelian randomisation analysis
Variable	First author	Year of publication	Ethnicity	Number of participants	Number of cases	Number of controls	Comments
C-reactive protein	Said	2022	European	575531	NA	NA	GWAS meta-analysis combining UK Biobank and the Cohorts for Heart and Aging Research in Genomic Epidemiology (CHARGE) Consortium. CRP levels (mg/L) were transformed in the original study using natural log.
Aortic stenosis	Chen	2023	European	653867	13765	640102	GWAS meta-analysis of 10 cohorts. Full description of each cohort and their case description for identifying aortic stenosis is available in the original manuscript.
Rheumatoid arthritis	Ha	2021	European, Japanese and Korean	311292	22628	288664	Meta-analysis of three previously published GWAS studies.
Osteoarthritis	Zengini	2018	European	50508	10083	40425	GWAS of hospital-diagnosed osteoarthritis in a discovery dataset of UK Biobank participants.
Coronary artery disease	Nikpay	2015	European	184305	60801	123504	Meta-analysis of 48 studies. Full description of each cohort and their case description is available in the original manuscript.

## Sheet: S6
Supplementary Table 6: Mendelian randomisation primary and sensitivity analyses for the effect of the genetically proxied exposure on outcome.
Exposure	MR analysis method	Aortic Stenosis						Rheumatoid arthritis						Osteoarthritis						Coronary Artery Disease
		Beta	SE	P-value	OR	Upper 95% CI	Lower 95% CI	Beta	SE	P-value	OR	Upper 95% CI	Lower 95% CI	Beta	SE	P-value	OR	Upper 95% CI	Lower 95% CI	Beta	SE	P-value	OR	Upper 95% CI	Lower 95% CI
IL6R	IVW	0.580954	0.112588	2.46983e-07	0.559365	0.697481	0.448599	0.566745	0.187097	0.00245244	0.567369	0.818702	0.393193	0.203541	0.122537	0.0967025	0.815837	1.03731	0.641649	0.419645	0.100872	3.17999e-05	0.65728	0.800966	0.539369
n = 18 SNPs for aortic stenosis; 18 for rheumatoid arthritis; 18 for osteoarthritis; 18 for coronary artery disease	Weighted median	0.632226	0.147556	1.83023e-05	0.531408	0.709627	0.397947	0.817248	0.166467	9.13708e-07	0.441645	0.612031	0.318694	0.188411	0.167715	0.26127	0.828274	1.15063	0.596227	0.543786	0.115211	2.35946e-06	0.580546	0.727623	0.463199
	Weighted mode	0.671798	0.155803	0.000472771	0.510789	0.693209	0.376374	0.676404	0.151653	0.000343824	0.508442	0.684434	0.377704	0.206428	0.151095	0.189673	0.813484	1.09387	0.604971	0.481582	0.122429	0.00107081	0.617805	0.785353	0.486002
	MR-Egger	1.01559	0.30728	0.00447114	0.36219	0.661452	0.198324	1.28517	0.502709	0.0211243	0.276604	0.740923	0.103263	0.0945071	0.332481	0.779866	0.909821	1.7457	0.474179	0.618971	0.281066	0.0426621	0.538498	0.934185	0.31041
	MR-RAPS	0.583058	0.113506	2.79474e-07	0.558189	0.697268	0.446851	0.667549	0.30364	0.0279142	0.512964	0.930145	0.282894	0.204362	0.12319	0.0971335	0.815167	1.03779	0.640302	0.491006	0.151318	0.00117508	0.61201	0.82331	0.45494
	MR-PRESSO	NA	NA	NA	NA	NA	NA	0.640053	0.301808	0.0537492	0.527265	0.952649	0.291826	NA	NA	NA	NA	NA	NA	NA	NA	NA	NA	NA	NA
	F statistic (IVW)	Mean:	233.363	Median:	87.4082	Range:	29.84609-1802.003	Mean:	233.363	Median:	87.4082	Range:	29.84609-1802.003	Mean:	234.864	Median:	87.4082	Range:	33.10675-1802.003	Mean:	233.363	Median:	87.4082	Range:	29.84609-1802.003
IL-1B	IVW	0.221841	0.23124	0.33738	0.801042	1.26035	0.50912	0.71847	0.249479	0.00397824	0.487498	0.794938	0.298959	-0.210467	0.233939	0.368298	1.23425	1.95226	0.780319	-0.338355	0.173783	0.0515354	1.40264	1.97185	0.997742
n = 9 SNPs for aortic stenosis; 10 for rheumatoid arthritis; 10 for osteoarthritis; 10 for coronary artery disease	Weighted median	0.570429	0.298054	0.0556401	0.565283	1.01385	0.315179	0.843094	0.323606	0.00917923	0.430377	0.811537	0.228239	-0.265928	0.299863	0.375169	1.30464	2.34822	0.724841	-0.49374	0.185178	0.00766907	1.63843	2.35535	1.13973
	Weighted mode	0.575416	0.290415	0.0828743	0.562471	0.993816	0.318342	1.4267	0.400821	0.00612459	0.2401	0.526718	0.109448	-0.234809	0.30331	0.458691	1.26467	2.2917	0.697901	-0.458163	0.207668	0.0547808	1.58117	2.37546	1.05246
	MR-Egger	1.65162	0.655577	0.0398488	0.191738	0.693023	0.0530482	2.05484	0.712969	0.020446	0.128114	0.518187	0.031674	-0.347959	0.71196	0.638146	1.41617	5.71676	0.35082	-0.697219	0.550371	0.240856	2.00816	5.90587	0.682831
	MR-RAPS	0.223727	0.229294	0.329202	0.799533	1.25319	0.510103	0.753888	0.23955	0.001649	0.470534	0.752489	0.294226	-0.211723	0.236447	0.370555	1.23581	1.96435	0.777468	-0.313355	0.170001	0.0652923	1.36801	1.90896	0.980348
	MR-PRESSO	NA	NA	NA	NA	NA	NA	NA	NA	NA	NA	NA	NA	NA	NA	NA	NA	NA	NA	NA	NA	NA	NA	NA	NA
	F statistic (IVW)	Mean:	114.951	Median:	70.0631	Range:	30.25-504.0025	Mean:	116.261	Median:	71.1565	Range:	30.25-504.0025	Mean:	116.261	Median:	71.1565	Range:	30.25-504.0025	Mean:	116.261	Median:	71.1565	Range:	30.25-504.0025
TUBB	IVW	NA	NA	NA	NA	NA	NA	NA	NA	NA	NA	NA	NA	NA	NA	NA	NA	NA	NA	NA	NA	NA	NA	NA	NA
n = 1 SNPs for aortic stenosis; 1 for rheumatoid arthritis; 1 for osteoarthritis	Weighted median	NA	NA	NA	NA	NA	NA	NA	NA	NA	NA	NA	NA	NA	NA	NA	NA	NA	NA	NA	NA	NA	NA	NA	NA
	Weighted mode	NA	NA	NA	NA	NA	NA	NA	NA	NA	NA	NA	NA	NA	NA	NA	NA	NA	NA	NA	NA	NA	NA	NA	NA
	MR-Egger	NA	NA	NA	NA	NA	NA	NA	NA	NA	NA	NA	NA	NA	NA	NA	NA	NA	NA	NA	NA	NA	NA	NA	NA
	MR-RAPS	NA	NA	NA	NA	NA	NA	NA	NA	NA	NA	NA	NA	NA	NA	NA	NA	NA	NA	NA	NA	NA	NA	NA	NA
	MR-PRESSO	NA	NA	NA	NA	NA	NA	NA	NA	NA	NA	NA	NA	NA	NA	NA	NA	NA	NA	NA	NA	NA	NA	NA	NA
	Wald ratio	-3.5371	1.45302	0.01492	34.3671	592.891	1.9921	0.327586	1.73276	0.85005	0.720661	21.5122	0.0241422	-0.540194	1.426	0.704823	1.71634	28.0827	0.104898	0.495517	0.893086	0.579006	0.609256	3.5076	0.105825
	F statistic (IVW)	Mean:	30.5125	Median:	NA	Range:	NA	Mean:	30.5125	Median:	NA	Range:	NA	Mean:	30.5125	Median:	NA	Range:	NA	Mean:	30.5125	Median:	NA	Range:	NA
CRP	IVW	0.147333	0.0295839	6.353e-07	0.863007	0.914527	0.814389	0.076654	0.0308228	0.0128851	0.92621	0.98389	0.871912	0.0545683	0.0292093	0.0617364	0.946894	1.00269	0.894207	0.0323199	0.023116	0.162064	0.968197	1.01307	0.925309
n = 886 SNPs for aortic stenosis; 741 for rheumatoid arthritis; 790 for osteoarthritis; 775 for coronary artery disease	Weighted median	0.0670995	0.0440462	0.127662	0.935102	1.01942	0.857761	0.0370135	0.0499873	0.459022	0.963663	1.06286	0.873726	0.0369775	0.0525501	0.481644	0.963698	1.06825	0.869379	-0.0301136	0.0349491	0.388885	1.03057	1.10364	0.962341
	Weighted mode	0.0357261	0.0595829	0.548924	0.964904	1.08443	0.858551	0.0539646	0.0483832	0.265059	0.947466	1.04171	0.861745	0.0247792	0.0529495	0.639929	0.975525	1.08221	0.879361	-0.0847578	0.0357828	0.0180965	1.08845	1.16753	1.01473
	MR-Egger	-0.0142014	0.0474473	0.764775	1.0143	1.11315	0.924229	0.0966915	0.0499561	0.0533069	0.907836	1.00122	0.823159	-0.118719	0.0460729	0.0101541	1.12605	1.23247	1.02882	-0.105551	0.0365512	0.00398847	1.11132	1.19386	1.03449
	MR-RAPS	0.128303	0.0292862	1.18131e-05	0.879587	0.931553	0.830519	0.0614885	0.0336439	0.0676051	0.940364	1.00446	0.880355	0.0419754	0.0298067	0.159055	0.958893	1.01658	0.904479	0.0163659	0.0235999	0.488012	0.983767	1.03034	0.939299
	MR-PRESSO	0.161051	0.0284157	1.96376e-08	0.851249	0.900004	0.805135	0.038238	0.0275291	0.165259	0.962484	1.01584	0.911927	0.0522776	0.0291089	0.0728881	0.949065	1.00479	0.896434	0.0129358	0.0206958	0.532128	0.987147	1.02801	0.947906
	F statistic (IVW)	Mean:	110.942	Median:	49.6082	Range:	28.93698-2859.924	Mean:	119.727	Median:	48.4184	Range:	28.93698-6264.723	Mean:	113.046	Median:	48.43	Range:	28.93698-6264.723	Mean:	121.52	Median:	49.5851	Range:	28.93698-6264.723

## Sheet: S7
Supplementary Table 7: MR-Egger intercept statistics.
	Aortic stenosis	Rheumatoid arthritis	Osteoarthritis	Coronary Disease Artery
	Egger intercept	Egger intercept	Egger intercept	Egger intercept
	(p-value)	(p-value)	(p-value)	(p-value)
IL6R	-0.02599525 (0.1479819)	-0.04452659 (0.1453667)	0.006557406 (0.7288627)	-0.01187445 (0.4575978)
IL-1B	-0.04577621 (0.05303566)	-0.0397631 (0.08461541)	0.004422859 (0.8430911)	0.01133339 (0.5099716)
TUBB	NA	NA	NA	NA
CRP	0.005998436 (1.679051e-05)	-0.000717877 (0.6103181)	0.006593377 (1.728587e-06)	0.005155218 (1.689614e-06)

## Sheet: S8
Supplementary Table 8: Heterogeneity analyses by Q statistic on inverse variance weighted analyses.
	Aortic stenosis	Rheumatoid arthritis	Osteoarthritis	Coronary Artery Disease
	Q statistic (p-value)	Q statistic (p-value)	Q statistic (p-value)	Q statistic (p-value)
IL6R	14.04583 (0.6638549)	55.98215 (4.760846e-06)	15.03926 (0.5926539)	29.63037 (0.02913729)
IL-1B	8.311505 (0.4036481)	14.076946 (0.1196143)	6.60736 (0.6779239)	13.27182 (0.1506873)
TUBB	NA	NA	NA	NA
CRP	1514.627 (9.194775e-36)	1206.506 (5.781260e-25)	1000.2755 (4.262457e-07)	1570.358 (1.880410e-56)

## Sheet: S9
Supplementary Table 9: Mendelian randomisation main and sensitivity analyses for the effect of the genetically proxied exposure on outcome, with outliers removed by Cook's distance
Exposure	MR analysis method	Aortic Stenosis						Rheumatoid arthritis						Osteoarthritis						Coronary Artery Disease
		Beta	SE	P-value	OR	Upper 95% CI	Lower 95% CI	Beta	SE	P-value	OR	Upper 95% CI	Lower 95% CI	Beta	SE	P-value	OR	Upper 95% CI	Lower 95% CI	Beta	SE	P-value	OR	Upper 95% CI	Lower 95% CI
IL6R	IVW	0.571788	0.128816	9.04645e-06	0.564515	0.726651	0.438556	0.627121	0.301452	0.0374948	0.534127	0.964375	0.295831	0.203541	0.122537	0.0967025	0.815837	1.03731	0.641649	0.439354	0.143081	0.00213576	0.644452	0.853068	0.486853
n = 16 SNPs for aortic stenosis (2 outliers excluded); 16 for rheumatoid arthritis (2 outliers excluded); 18 for osteoarthritis (0 outliers excluded); 16 for coronary artery disease (2 outliers excluded)	Weighted median	0.597116	0.161656	0.000220975	0.550397	0.75558	0.400933	0.337111	0.315973	0.286017	0.713829	1.32604	0.384267	0.188411	0.167715	0.26127	0.828274	1.15063	0.596227	0.27808	0.168814	0.0995053	0.757236	1.05421	0.543919
	Weighted mode	0.587932	0.160549	0.0023122	0.555475	0.760898	0.405511	0.134891	0.443151	0.765012	0.873811	2.08274	0.366606	0.206428	0.151095	0.189673	0.813484	1.09387	0.604971	0.263945	0.174359	0.15086	0.768015	1.08091	0.545698
	MR-Egger	0.735039	0.374154	0.0696356	0.479487	0.998304	0.230298	3.5323	0.977344	0.00281808	0.0292377	0.198552	0.00430537	0.0945071	0.332481	0.779866	0.909821	1.7457	0.474179	0.896943	0.535145	0.115903	0.407814	1.16409	0.142869
	MR-RAPS	0.573671	0.130002	1.02055e-05	0.563453	0.726973	0.436714	0.825993	0.382034	0.0306108	0.4378	0.925698	0.207053	0.204362	0.12319	0.0971335	0.815167	1.03779	0.640302	0.571202	0.183541	0.00185746	0.564846	0.8094	0.394182
	MR-PRESSO	NA	NA	NA	NA	NA	NA	0.334515	0.280077	0.255408	0.715685	1.23916	0.413348	NA	NA	NA	NA	NA	NA	NA	NA	NA	NA	NA	NA
	F statistic (IVW)	Mean:	202.099	Median:	69.496	Range:	29.84609-1802.003	Mean:	103.071	Median:	69.496	Range:	29.84609-365.7656	Mean:	234.864	Median:	87.4082	Range:	33.10675-1802.003	Mean:	103.071	Median:	69.496	Range:	29.84609-365.7656
IL-1B	IVW	0.168603	0.330376	0.609815	0.844844	1.61435	0.442135	0.585534	0.293336	0.0459211	0.556809	0.989461	0.313338	-0.210467	0.233939	0.368298	1.23425	1.95226	0.780319	-0.217839	0.232088	0.347934	1.24339	1.95958	0.788949
n = 7 SNPs for aortic stenosis (2 outliers excluded); 8 for rheumatoid arthritis (2 outliers excluded); 10 for osteoarthritis (0 outliers excluded); 9 for coronary artery disease (1 outlier excluded)	Weighted median	0.483004	0.418505	0.248452	0.616928	1.40111	0.271641	0.614157	0.356954	0.0853326	0.541097	1.08923	0.2688	-0.265928	0.299863	0.375169	1.30464	2.34822	0.724841	-0.294165	0.272462	0.280296	1.34201	2.28917	0.786738
	Weighted mode	0.542084	0.524588	0.34128	0.581535	1.62598	0.207988	0.794406	0.450995	0.121544	0.451849	1.09367	0.186681	-0.234809	0.30331	0.458691	1.26467	2.2917	0.697901	-0.26231	0.442546	0.569733	1.29993	3.09473	0.546031
	MR-Egger	1.42122	1.11225	0.257435	0.24142	2.13572	0.02729	1.19372	1.33156	0.404526	0.30309	4.12117	0.0222907	-0.347959	0.71196	0.638146	1.41617	5.71676	0.35082	-0.36478	1.00335	0.726916	1.4402	10.2917	0.201538
	MR-RAPS	0.16979	0.33746	0.614866	0.843842	1.63498	0.435521	0.588509	0.301439	0.0508986	0.555154	1.00231	0.307485	-0.211723	0.236447	0.370555	1.23581	1.96435	0.777468	-0.196155	0.214301	0.36002	1.21672	1.85185	0.799416
	MR-PRESSO	NA	NA	NA	NA	NA	NA	NA	NA	NA	NA	NA	NA	NA	NA	NA	NA	NA	NA	NA	NA	NA	NA	NA	NA
	F statistic (IVW)	Mean:	62.034	Median:	43.4887	Range:	30.25-135.4896	Mean:	66.3081	Median:	56.7759	Range:	30.25-135.4896	Mean:	116.261	Median:	71.1565	Range:	30.25-504.0025	Mean:	73.1786	Median:	70.0631	Range:	30.25-135.4896
CRP	IVW	0.186724	0.0311647	2.07867e-09	0.829672	0.881931	0.78051	0.0431133	0.0323333	0.1824	0.957803	1.02047	0.898987	0.089536	0.0312007	0.00410886	0.914355	0.972016	0.860115	0.0757147	0.0234135	0.00122155	0.927081	0.970616	0.885498
n = 845 SNPs for aortic stenosis (41 outliers excluded); 713 for rheumatoid arthritis (28 outliers excluded); 757 for osteoarthritis (33 outliers excluded); 731 for coronary artery disease (44 outliers excluded)	Weighted median	0.137305	0.0456132	0.00261071	0.871704	0.953226	0.797154	0.0445642	0.0493692	0.366699	0.956414	1.05359	0.868205	0.0417496	0.0592985	0.481396	0.95911	1.07732	0.853871	-0.00287511	0.0334219	0.931447	1.00288	1.07077	0.939289
	Weighted mode	0.0887203	0.0597997	0.138282	0.915102	1.0289	0.813892	0.0584639	0.0632886	0.355921	0.943212	1.06778	0.833177	0.0656744	0.0586139	0.262875	0.936436	1.05044	0.834805	-0.0130597	0.0460888	0.776981	1.01315	1.10893	0.925636
	MR-Egger	0.0568992	0.053789	0.290439	0.944689	1.04972	0.850164	0.0418567	0.0585183	0.474674	0.959007	1.07556	0.855087	-0.0481835	0.052043	0.354825	1.04936	1.16205	0.947602	-0.0477511	0.0425442	0.262068	1.04891	1.14012	0.964992
	MR-RAPS	0.177539	0.0309314	9.48141e-09	0.837329	0.889662	0.788073	0.0393047	0.0323718	0.224685	0.961458	1.02444	0.902349	0.0847571	0.0316965	0.0074948	0.918735	0.977622	0.863396	0.0716046	0.0233065	0.00212418	0.930899	0.974409	0.889331
	MR-PRESSO	0.186237	0.0303926	1.36932e-09	0.830077	0.881026	0.782073	0.0356067	0.0311232	0.252988	0.96502	1.02572	0.907912	0.0875225	0.0310031	0.00488246	0.916198	0.973598	0.862182	NA	NA	NA	NA	NA	NA
	F statistic (IVW)	Mean:	86.6303	Median:	47.6757	Range:	28.93698-2859.924	Mean:	96.3104	Median:	47.1095	Range:	28.93698-2859.924	Mean:	92.6993	Median:	46.9225	Range:	28.93698-6264.723	Mean:	84.4019	Median:	47.3344	Range:	28.93698-1565.898

[truncated: 1 more sheets: S10]
